# Supplementary material for: High-resolution subtyping of fibroblasts in gastric cancer reveals diversity among fibroblast subsets and an association between the MFAP5-fibroblast subset and immunotherapy
Source: Front Immunol. 2024 Oct 25;15:1446613. doi: 10.3389/fimmu.2024.1446613 (PMC11543424; doi:10.3389/fimmu.2024.1446613)
Supplement: Supplementary file 2 [file Table1.xlsx]

## Sheet: Sheet1
Supplemantary table 1: Detail of collected GC scRNA-seq datasets
ID	platform	data_type	Number of Cells	Number of Fibroblast Cells	reference
Kim_2022	10x genomics	bam	34726	2517	Early Tumor–Immune Microenvironmental Remodeling and Response to First-Line Fluoropyrimidine and Platinum Chemotherapy in Advanced Gastric Cancer
GSE167297	10x genomics	count	23236	750	Spatially Distinct Reprogramming of the Tumor Microenvironment Based On Tumor Invasion in Diffuse-Type Gastric Cancers
GSE134520	10x genomics	count	39165	1679	Dissecting the Single-Cell Transcriptome Network Underlying Gastric Premalignant Lesions and Early Gastric Cancer;Susceptibility Factors of Stomach for SARS-CoV-2 and Treatment Implication of Mucosal Protective Agent in COVID-19
GSE183904	10x genomics	count	158500	16273	Single-Cell Atlas of Lineage States, Tumor Microenvironment, and Subtype-Specific Expression Programs in Gastric Cancer
GSE163558	10x genomics	count	42949	928	Revealing the transcriptional heterogeneity of organ-specific metastasis in human gastric cancer using single-cell RNA Sequencing
Sathe_2020	10x genomics	count	45092	3734	Single-Cell Genomic Characterization Reveals the Cellular Reprogramming of the Gastric Tumor Microenvironment
Sathe_2023	10x genomics	count	50212	2672	GITR and TIGIT immunotherapy provokes divergent multi-cellular responses in the tumor microenvironment of gastrointestinal cancers
GSE184198	10x genomics	count	18829	372	AQP5 complements LGR5 to determine the fates of gastric cancer stem cells through regulating ULK1 ubiquitination
GSE150290	10x genomics	count	17794	1962	Single-cell analysis of gastric pre-cancerous and cancer lesions reveals cell lineage diversity and intratumoral heterogeneity
Park_2023	10x genomics	bam	18635	4112	ACTA2 Expression Predicts Survival and Is Associated with Response to Immune Checkpoint Inhibitors in Gastric Cancer
Zhao_2023	10x genomics	fastq	107730	10514	Single cell RNA sequencing reveals the cytological characteristics and related immune microenvironment of gastric signet ring cell carcinoma
Li_2022	10x genomics	fastq	52355	3640	Single-cell landscape reveals active cell subtypes and their interaction in the tumor microenvironment of gastric cancer
GSE249874	10x genomics	fastq	161434	10916	Single-cell transcriptomic profiling uncovers cellular complexity and microenvironment in gastric tumorigenesis associated with Helicobacter pylori
GSE251990	10x genomics	fastq	134529	3886	Concerted epithelial and stromal changes during progression of Barret’s Esophagus to invasive adenocarcinoma exposed by multi-scale, multi-omics analysis
