# Supplementary material for: High-resolution subtyping of fibroblasts in gastric cancer reveals diversity among fibroblast subsets and an association between the MFAP5-fibroblast subset and immunotherapy
Source: Front Immunol. 2024 Oct 25;15:1446613. doi: 10.3389/fimmu.2024.1446613 (PMC11543424; doi:10.3389/fimmu.2024.1446613)
Supplement: Supplementary file 3 [file Table2.xlsx]

## Sheet: Sheet1
Supplemantary table 2: Detail of utilized GC bulk-RNAsq datasets
Name	Sample_size	Platform
TCGA_STAD	450	RNA-seq
GSE13861	65	GPL6884
GSE15459	192	GPL570
GSE183136	135	GPL6947
GSE26899	93	GPL6947
GSE26901	109	GPL6947
GSE66229	300	GPL570
GSE84437	432	GPL6947
GSE13195	50	GPL5175
GSE13911	69	GPL570
GSE27342	160	GPL5175
GSE63089	90	GPL5175
STAD_Kim_et_al	45	RNA-seq
