# Supplementary material for: High-resolution subtyping of fibroblasts in gastric cancer reveals diversity among fibroblast subsets and an association between the MFAP5-fibroblast subset and immunotherapy
Source: Front Immunol. 2024 Oct 25;15:1446613. doi: 10.3389/fimmu.2024.1446613 (PMC11543424; doi:10.3389/fimmu.2024.1446613)
Supplement: Supplementary file 4 [file Table3.xlsx]

## Sheet: Sheet1
Supplemantary table 3: Clinical information of enrolled GC patients in the local cohort
sample	time	status	signature	MFAP5
S1237557	77.1667	1	0.980098	0.46267
S1309506	110.067	0	0.287529	0.403913
S1312264	109.267	0	-0.420932	-4.27893
S1313856	108.9	0	-1.45285	1.68297
S1314343	108.733	0	-0.555684	-2.65733
S1315917	7.33333	0	0.0611167	-0.0617688
S1316144	108.333	0	0.834611	2.85286
S1321201	107.067	0	-0.501305	1.44567
S1332724	2.53333	0	2.4288	0.787975
S1340312	10	0	0.856787	-0.253237
S1341261	60.8333	0	-1.07533	-5.5658
S1402351	29.7667	0	-1.33171	-5.75371
S1405017	99.1333	0	0.286514	-2.44593
S1405549	23.5333	1	0.473728	-0.440252
S1406416	16	0	-1.91849	-9.96578
S1407219	49.9667	0	-0.0200188	-3.41459
S1410516	98.5667	0	-1.71345	0.779522
S1412616	97.3667	0	0.976137	-3.89343
S1413913	97.1	0	1.00572	2.13627
S1413914	97.1	0	0.113366	-2.70775
S1415759	96.7	0	0.539985	1.37476
S1419033	95.9667	0	0.514381	-3.276
S1422682	95.1667	0	0.864422	-4.11709
S1422859	95.1333	0	-0.773692	-9.96578
S1422868	95.1333	0	1.24334	1.87113
S1428861	19.9	1	1.10303	-5.5358
S1431379	93.3	0	1.73022	-6.86054
S1432247	18.6333	1	-0.887874	-0.313622
S1434641	20.1667	1	-0.113219	-1.18074
S1436980	19.7333	1	0.334512	1.60695
S1437134	92	0	0.0915424	-4.38816
S1437155	30.4667	1	0.855714	2.79089
S1439368	60.5333	1	1.57234	0.0338488
S1439556	91.4	0	1.7289	2.72148
S1439765	91.2667	0	-0.751573	-0.207201
S1440503	64.4333	1	-0.132709	0.223532
S1445496	42.0333	1	-0.482379	-0.0323221
S1446632	89.9	0	-1.247	-0.0983804
S1447659	89	0	1.46715	-0.327716
S1447832	89.5667	0	-1.47903	-1.46384
S1448323	89.5667	0	-0.470248	-4.34276
S1448958	89.4	0	-0.422649	1.71601
S1450051	89.3	0	0.318971	-1.59781
S1451065	54.0333	1	-0.354275	-3.41057
S1504755	87.5	0	0.852157	-9.92114
S1505158	87.4333	0	-0.0452442	-0.482615
S1505366	9.53333	1	0.215718	2.36249
S1506819	38.6	1	-1.21075	-1.75342
S1507337	39.5	1	-0.775547	-0.00142239
S1507777	98.6667	0	-0.280883	-9.96578
S1509993	98.2	0	0.18451	2.12342
S1515794	96.8667	0	1.12809	3.29923
S1516265	84.8	0	-0.725396	1.83638
S1516509	19.3667	1	0.404553	1.8469
S1517169	15.2667	1	1.05022	-9.96578
