# Supplementary material for: High-resolution subtyping of fibroblasts in gastric cancer reveals diversity among fibroblast subsets and an association between the MFAP5-fibroblast subset and immunotherapy
Source: Front Immunol. 2024 Oct 25;15:1446613. doi: 10.3389/fimmu.2024.1446613 (PMC11543424; doi:10.3389/fimmu.2024.1446613)
Supplement: Supplementary file 5 [file Table4.xlsx]

## Sheet: methods
software/package	version											Others
cellranger	7.0.0
STAR	2.7.10b
StringTie	2.2.1
samtools	1.17
fastp	0.23.2
python	3.12.1
snakemake	8.2.3
tidepy	1.3.8
R	4.1.3
Seurat	4.4.0
Harmony	1.2.0
CytoTRACE	0.3.3
Slingshot	2.2.1
Monocle3	1.3.6
Scissor	2.0.0
TooManyCellsR	0.1.1.1
CellChat	2.1.2
clusterProfiler	4.2.2
msigdbr	7.5.1
decoupleR	2.9.6
OmnipathR	3.11.10
viper	1.28.0
survival	3.2-13
survminer	0.4.9
timeROC	0.4
corrplot	0.92
pROC	1.18.5
GEOquery	2.62.2
immunedeconv	2.1.0
xCell	1.1.0
AUCell	1.16.0
ComplexHeatmap	2.10.0
GSVA	1.42.0
GSEABase	1.56.0
CIBERSORTx	https://cibersortx.stanford.edu/
