# Supplementary material for: High-resolution subtyping of fibroblasts in gastric cancer reveals diversity among fibroblast subsets and an association between the MFAP5-fibroblast subset and immunotherapy
Source: Front Immunol. 2024 Oct 25;15:1446613. doi: 10.3389/fimmu.2024.1446613 (PMC11543424; doi:10.3389/fimmu.2024.1446613)
Supplement: Supplementary file 6 [file Table5.xlsx]

## Sheet: Sheet 1
Cluster	Relative prevalence in tumor tissue(vs normal tissue)	Laurens subtype	MMR subtype	TCGA subtype	previsously- defined CAFs subtypes	Coexistence with other CAFs cluster	Excelusion with other CAFs cluster	Prognosis ( OS)	Genes	Mainly involved biological pathways (KEGG)	Major metabolism pathways	Upregulation TFs	Pseudotime
0	lower	Diffuse	deficient	MSI	myCAF, vCAF			worse	RGS5; NDUFA4L2; COL4A1			HOXB5; HOXD8; FOXD1	Increased
1	higher		intact						JCHAIN; IGKC; IGHG1	KEGG_RIBOSOME; KEGG_PARKINSONS_DISEASE; KEGG_OXIDATIVE_PHOSPHORYLATION	D-Glutamine and D-glutamate metabolism; Oxidative phosphorylation	POU3F4; HDAC1; PAWR	Increased
2	higher	mixed							CCL11; APOE; PTGDS	KEGG_COMPLEMENT_AND_COAGULATION_CASCADES	Other glycan degradation; Glycolysis / Gluconeogenesis; Oxidative phosphorylation; Glycosaminoglycan biosynthesis - chondroitin sulfate / dermatan sulfate; D-Glutamine and D-glutamate metabolism	TFAP2B; ZXDC; BCL6	Neutral
3	lower	insteinal, metastatic	intact	CIN	vCAF	0	1		CTHRC1; COL1A1; MMP3	KEGG_ECM_RECEPTOR_INTERACTION; KEGG_GLYCOLYSIS_GLUCONEOGENESIS; KEGG_FOCAL_ADHESION	D-Glutamine and D-glutamate metabolism	UTF1; TBX18; EPAS1	Increased
4	higher				iCAF	1, 2	0, 3		SOX6; NRG1; ADGRL3	KEGG_GAP_JUNCTION	Phenylalanine metabolism; D-Glutamine and D-glutamate metabolism; Biotin metabolism	MKX; TOX; HNF4G	Decreased
5	higher	mixed	deficient	MSI, GS	iCAF	3	1, 4		PLAT; CXCL14; AGT	KEGG_COMPLEMENT_AND_COAGULATION_CASCADES; KEGG_ENDOCYTOSIS	Riboflavin metabolism; Oxidative phosphorylation; D-Glutamine and D-glutamate metabolism	LHX1; NKX3-2; CREB3	Decreased
6	higher	metastatic	intact	CIN, GS	dCAF	0, 3, 7, 14	4, 10, 11, 15	worse	PI16; MFAP5; PLA2G2A	KEGG_COMPLEMENT_AND_COAGULATION_CASCADES; KEGG_ECM_RECEPTOR_INTERACTION; KEGG_FOCAL_ADHESION	Fructose and mannose metabolism; Pentose phosphate pathway; Oxidative phosphorylation	FOXO3; ESR2; DBP	Neutral
7	higher	Diffuse, metastatic		GS	myCAF	5	4		MYH11; ADIRF; MUSTN1	KEGG_DILATED_CARDIOMYOPATHY; KEGG_ARRHYTHMOGENIC_RIGHT_VENTRICULAR_CARDIOMYOPATHY_ARVC; KEGG_CARDIAC_MUSCLE_CONTRACTION	Other glycan degradation; Sulfur metabolism; Glycolysis / Gluconeogenesis; Riboflavin metabolism	MYOCD; MEF2B; MYOG	Neutral
8	lower		deficient	CIN, MSI	nCAF	1			CCL5; SRGN; PTPRC	KEGG_PRIMARY_IMMUNODEFICIENCY; KEGG_HEMATOPOIETIC_CELL_LINEAGE; KEGG_T_CELL_RECEPTOR_SIGNALING_PATHWAY	Glutathione metabolism; D-Glutamine and D-glutamate metabolism; Oxidative phosphorylation	IKZF2; STAT4; TBX21	Increased
9	higher					5		worse	LSAMP; PID1; BNC2		Ether lipid metabolism; Lysine degradation; Citrate cycle (TCA cycle); Fructose and mannose metabolism; D-Glutamine and D-glutamate metabolism; Glycosaminoglycan biosynthesis - chondroitin sulfate / dermatan sulfate; Biotin metabolism	POU3F2; HEY1; MYRF	Neutral
10	lower		deficient	MSI			0, 1, 2, 3, 4, 7, 8	better	GKN1; LYZ; LIPF		Riboflavin metabolism	KLF12; GRHL2; CDX2	Neutral
11	lower	metastatic	intact	GS		4, 9	0, 1, 3, 7, 10		SLPI; HP; ITLN1	KEGG_PATHOGENIC_ESCHERICHIA_COLI_INFECTION	Glycine, serine and threonine metabolism; Linoleic acid metabolism; Glycerolipid metabolism; Pyruvate metabolism; Drug metabolism - cytochrome P450; alpha-Linolenic acid metabolism; Valine, leucine and isoleucine biosynthesis; Drug metabolism - other enzymes; Glutathione metabolism; Metabolism of xenobiotics by cytochrome P450; Sphingolipid metabolism; Propanoate metabolism; Pentose phosphate pat…	ZNF217; DMRT1; HOXB6	Neutral
12	lower			CIN	apCAF, nCAF	0, 2	1, 8, 10, 11		IL1B; SPP1; HLA-DRB1	KEGG_ASTHMA; KEGG_LEISHMANIA_INFECTION; KEGG_GRAFT_VERSUS_HOST_DISEASE	Valine, leucine and isoleucine biosynthesis; Nitrogen metabolism; Sulfur metabolism; Riboflavin metabolism	SPI1; SPIC; NFKBIB	Increased
13	lower					3, 5	1	worse	FLT1; PLVAP; PLCB1	KEGG_CELL_ADHESION_MOLECULES_CAMS; KEGG_VASCULAR_SMOOTH_MUSCLE_CONTRACTION; KEGG_LEUKOCYTE_TRANSENDOTHELIAL_MIGRATION	Oxidative phosphorylation; Metabolism of xenobiotics by cytochrome P450; Drug metabolism - cytochrome P450; Glutathione metabolism; Inositol phosphate metabolism; Glycolysis / Gluconeogenesis; Tyrosine metabolism; Pyruvate metabolism; Phenylalanine metabolism; D-Glutamine and D-glutamate metabolism	ETV2; LMO2; ERG	Increased
14	higher				myCAF	0, 3, 7, 12, 13	2, 4, 10, 11		ACTG2; HHIP; DES	KEGG_VASCULAR_SMOOTH_MUSCLE_CONTRACTION; KEGG_DILATED_CARDIOMYOPATHY; KEGG_HYPERTROPHIC_CARDIOMYOPATHY_HCM	Nicotinate and nicotinamide metabolism; Oxidative phosphorylation; D-Glutamine and D-glutamate metabolism	MYF6; HOXD10; TFCP2	Decreased
15	lower				pCAF	2, 4, 9, 11	0, 1, 3, 7, 10, 12, 14		STMN1; H4C3; UBE2C	KEGG_CELL_CYCLE; KEGG_OOCYTE_MEIOSIS; KEGG_PROGESTERONE_MEDIATED_OOCYTE_MATURATION	Pyrimidine metabolism; One carbon pool by folate; Glycolysis / Gluconeogenesis; Oxidative phosphorylation; Glycerolipid metabolism; Drug metabolism - other enzymes; Pyruvate metabolism; Ether lipid metabolism; Cysteine and methionine metabolism; Sphingolipid metabolism; Glutathione metabolism; Fructose and mannose metabolism; Arginine biosynthesis; D-Glutamine and D-glutamate metabolism	E2F4; OLIG2; STOX1	Increased
16	higher	mixed			apCAF	15	1, 4	better	NRXN1; CRYAB; CDH19	KEGG_CELL_ADHESION_MOLECULES_CAMS	Phenylalanine metabolism; Glycolysis / Gluconeogenesis; Glycosaminoglycan biosynthesis - chondroitin sulfate / dermatan sulfate; Oxidative phosphorylation	PHOX2A; HOXC8; SOX10	Neutral
