# Supplementary material for: High-resolution subtyping of fibroblasts in gastric cancer reveals diversity among fibroblast subsets and an association between the MFAP5-fibroblast subset and immunotherapy
Source: Front Immunol. 2024 Oct 25;15:1446613. doi: 10.3389/fimmu.2024.1446613 (PMC11543424; doi:10.3389/fimmu.2024.1446613)
Supplement: Supplementary file 8 [file Table7.xlsx]

## Sheet: supplementary table 7
Supplementary table 7 cluster 6 TCGA-STAD clinical feature
clinical_features	feature	desert	enriched	enriched_percentage	enriched_percentage_format	pval
T_stage						0.262664
	T1+2	66	44	0.4	40.00%
	T3+4	158	137	0.464407	46.44%
N_stage
	N0	76	48	0.387097	38.71%	0.156405
	N1+	145	127	0.466912	46.69%
M_stage						0.237341
	M0	206	160	0.437158	43.72%
	M1	12	15	0.555556	55.56%
Stage						0.0827031
	Stage I+II	108	71	0.396648	39.66%
	Stage III+IV	108	102	0.485714	48.57%
Grade						0.0520703
	G1+2	99	61	0.38125	38.12%
	G3	127	118	0.481633	48.16%
subtype						4.05729e-10
	CIN	120	101	0.457014	45.70%
	EBV	22	8	0.266667	26.67%
	GS	7	43	0.86	86.00%
	MSI	52	21	0.287671	28.77%
	POLE	5	2	0.285714	28.57%
